# Supplementary material for: Unveiling the Hidden Responses: Metagenomic Insights into Dwarf Bamboo (Fargesia denudata) Rhizosphere under Drought and Nitrogen Challenges
Source: Int J Mol Sci. 2024 Oct 8;25(19):10790. doi: 10.3390/ijms251910790 (PMC11477272; doi:10.3390/ijms251910790)
Supplement: Supplementary file 1 [file ijms-25-10790-s001.zip]

Archive with 1 entries (1 files):
- ijms-3195260-supplementary.pdf
